# Supplementary material for: Nutrition Practices among Adult Cancer Survivors Living on the Island of Ireland: A Cross-Sectional Study
Source: Nutrients. 2022 Feb 11;14(4):767. doi: 10.3390/nu14040767 (PMC8880791; doi:10.3390/nu14040767)
Supplement: Supplementary file 1 [file nutrients-14-00767-s001.zip]

Archive with 1 entries (1 files):
- nutrients-1557241-supplementary.pdf
